# Supplementary material for: Mother–Fetus Immune Cross-Talk Coordinates “Extrinsic”/“Intrinsic” Embryo Gene Expression Noise and Growth Stability
Source: Int J Mol Sci. 2022 Oct 18;23(20):12467. doi: 10.3390/ijms232012467 (PMC9604428; doi:10.3390/ijms232012467)
Supplement: Supplementary file 1 [file ijms-23-12467-s001.zip]

Archive with 1 entries (1 files):
- ijms-1906148-supplementary.pdf
